# Supplementary material for: A remarkable new species of the rove beetle genus Anthobium Leach, 1819 from Eocene Baltic amber (Coleoptera, Staphylinidae, Omaliinae)
Source: Zookeys. 2020 Oct 5;973:89–101. doi: 10.3897/zookeys.973.53940 (PMC7550394; doi:10.3897/zookeys.973.53940)
Supplement: XML Treatment for Anthobium alekseevi [file zookeys.973.53940-treatment2.xml]

<!DOCTYPE tp:taxon-treatment
  PUBLIC "-//TaxonX//DTD Taxonomic Treatment Publishing DTD v0 20100105//EN" "tax-treatment-NSO.dtd">
<tp:taxon-treatment xmlns:tp="http://www.plazi.org/taxpub"><tp:treatment-meta><kwd-group><label>Taxon classification</label><kwd><named-content xmlns:xlink="http://www.w3.org/1999/xlink" content-type="kingdom">Animalia</named-content></kwd><kwd><named-content xmlns:xlink="http://www.w3.org/1999/xlink" content-type="order">Coleoptera</named-content></kwd><kwd><named-content xmlns:xlink="http://www.w3.org/1999/xlink" content-type="family">Staphylinidae</named-content></kwd></kwd-group><mixed-citation publication-type="journal"><person-group><name><surname>Shavrin</surname><given-names>Alexey V.</given-names></name><name><surname>Yamamoto</surname><given-names>Shûhei</given-names></name></person-group><article-title>A remarkable new species of the rove beetle genus <italic><tp:taxon-name><tp:taxon-name-part taxon-name-part-type="genus" reg="Anthobium">Anthobium</tp:taxon-name-part></tp:taxon-name></italic> Leach, 1819 from Eocene Baltic amber (<tp:taxon-name><tp:taxon-name-part taxon-name-part-type="order">Coleoptera</tp:taxon-name-part></tp:taxon-name>, <tp:taxon-name><tp:taxon-name-part taxon-name-part-type="family">Staphylinidae</tp:taxon-name-part></tp:taxon-name>, <tp:taxon-name><tp:taxon-name-part taxon-name-part-type="subfamily">Omaliinae</tp:taxon-name-part></tp:taxon-name>)</article-title><source>Zookeys</source><day>05</day><month>10</month><year>2020</year><volume>973</volume><fpage>89</fpage><lpage>101</lpage><pub-id pub-id-type="doi">10.3897/zookeys.973.53940</pub-id></mixed-citation></tp:treatment-meta><tp:nomenclature><tp:taxon-name><object-id xmlns:xlink="http://www.w3.org/1999/xlink" content-type="arpha" xlink:type="simple">99CDB8C5-C608-52ED-80C5-F2B90D190FC4</object-id>
                <tp:taxon-name-part taxon-name-part-type="genus" reg="Anthobium">Anthobium</tp:taxon-name-part>
                <tp:taxon-name-part taxon-name-part-type="species" reg="alekseevi">alekseevi</tp:taxon-name-part>
              </tp:taxon-name><tp:taxon-authority>group of species</tp:taxon-authority></tp:nomenclature><tp:treatment-sec sec-type="diagnosis" id="SECID0EELAC"><title>Diagnosis.</title><p>Body medium-sized; forebody convex, shiny; apical segment of maxillary palp twice as long as preceding segment; anterior angles of subrectangular pronotum slightly protruded anteriad, mediobasal third of pronotum with oval impression; lateral edges of pronotum without crenulation; prosternum with distinct median carina; surface of elytra without elevations; inner side of each mesotibia with large tooth in middle.</p></tp:treatment-sec><tp:treatment-sec sec-type="Species included" id="SECID0EJLAC"><title>Species included.</title><p>†<italic><tp:taxon-name><tp:taxon-name-part taxon-name-part-type="genus" reg="Anthobium">Anthobium</tp:taxon-name-part> <tp:taxon-name-part taxon-name-part-type="species" reg="alekseevi">alekseevi</tp:taxon-name-part></tp:taxon-name></italic> sp. nov.</p></tp:treatment-sec><tp:treatment-sec sec-type="remarks" id="SECID0E1LAC"><title>Remarks.</title><p><italic><tp:taxon-name><tp:taxon-name-part taxon-name-part-type="genus" reg="Anthobium">Anthobium</tp:taxon-name-part> <tp:taxon-name-part taxon-name-part-type="species" reg="alekseevi">alekseevi</tp:taxon-name-part></tp:taxon-name></italic> sp. nov. differs from the remaining species of the genus by the larger body, the shape of the subrectangular pronotum, the presence of distinct median carina on the prosternum, and the presence of a large median tooth on the inner side of the mesotibia.</p></tp:treatment-sec></tp:taxon-treatment>
