# Supplementary material for: A remarkable new species of the rove beetle genus Anthobium Leach, 1819 from Eocene Baltic amber (Coleoptera, Staphylinidae, Omaliinae)
Source: Zookeys. 2020 Oct 5;973:89–101. doi: 10.3897/zookeys.973.53940 (PMC7550394; doi:10.3897/zookeys.973.53940)
Supplement: XML Treatment for Anthobium alekseevi [file zookeys.973.53940-treatment3.xml]

<!DOCTYPE tp:taxon-treatment
  PUBLIC "-//TaxonX//DTD Taxonomic Treatment Publishing DTD v0 20100105//EN" "tax-treatment-NSO.dtd">
<tp:taxon-treatment xmlns:tp="http://www.plazi.org/taxpub"><tp:treatment-meta><kwd-group><label>Taxon classification</label><kwd><named-content xmlns:xlink="http://www.w3.org/1999/xlink" content-type="kingdom">Animalia</named-content></kwd><kwd><named-content xmlns:xlink="http://www.w3.org/1999/xlink" content-type="order">Coleoptera</named-content></kwd><kwd><named-content xmlns:xlink="http://www.w3.org/1999/xlink" content-type="family">Staphylinidae</named-content></kwd></kwd-group><mixed-citation publication-type="journal"><person-group><name><surname>Shavrin</surname><given-names>Alexey V.</given-names></name><name><surname>Yamamoto</surname><given-names>Shûhei</given-names></name></person-group><article-title>A remarkable new species of the rove beetle genus <italic><tp:taxon-name><tp:taxon-name-part taxon-name-part-type="genus" reg="Anthobium">Anthobium</tp:taxon-name-part></tp:taxon-name></italic> Leach, 1819 from Eocene Baltic amber (<tp:taxon-name><tp:taxon-name-part taxon-name-part-type="order">Coleoptera</tp:taxon-name-part></tp:taxon-name>, <tp:taxon-name><tp:taxon-name-part taxon-name-part-type="family">Staphylinidae</tp:taxon-name-part></tp:taxon-name>, <tp:taxon-name><tp:taxon-name-part taxon-name-part-type="subfamily">Omaliinae</tp:taxon-name-part></tp:taxon-name>)</article-title><source>Zookeys</source><day>05</day><month>10</month><year>2020</year><volume>973</volume><fpage>89</fpage><lpage>101</lpage><pub-id pub-id-type="doi">10.3897/zookeys.973.53940</pub-id></mixed-citation></tp:treatment-meta><tp:nomenclature><label>†</label><tp:taxon-name><object-id xmlns:xlink="http://www.w3.org/1999/xlink" content-type="arpha" xlink:type="simple">F63B5670-9B34-5E01-9B4B-7FD3C750BD7A</object-id>
                <tp:taxon-name-part taxon-name-part-type="genus" reg="Anthobium">Anthobium</tp:taxon-name-part>
                <tp:taxon-name-part taxon-name-part-type="species" reg="alekseevi">alekseevi</tp:taxon-name-part>
                <object-id xmlns:xlink="http://www.w3.org/1999/xlink" content-type="zoobank" xlink:type="simple">http://zoobank.org/A1797770-BE2C-4B9A-99B1-5D93D54B7943</object-id>
              </tp:taxon-name><tp:taxon-authority>Shavrin &amp; Yamamoto</tp:taxon-authority><tp:taxon-status xmlns:xlink="http://www.w3.org/1999/xlink" xlink:type="simple">sp. nov.</tp:taxon-status><xref ref-type="fig" rid="F1">Figures 1–4</xref><xref ref-type="fig" rid="F2">, 5, 6</xref><xref ref-type="fig" rid="F3">, 7, 8</xref><xref ref-type="fig" rid="F4">, 9–13</xref><xref ref-type="fig" rid="F5">, 14–19</xref></tp:nomenclature><tp:treatment-sec sec-type="type material" id="SECID0EJOAC"><title>Type material examined.</title><p><bold>Holotype</bold>: male, complete specimen as inclusion in a piece of small yellow Baltic amber, 11.0 mm × 0.7 mm × 0.5 mm in size (Figs <xref ref-type="fig" rid="F1">1</xref>, <xref ref-type="fig" rid="F1">2</xref>), with glued small paper on side of an amber labeled “AWI148” and additional labels within a plastic envelope: “AWI-148 | <tp:taxon-name><tp:taxon-name-part taxon-name-part-type="subfamily">Omaliinae</tp:taxon-name-part></tp:taxon-name> | gen. nov. | (mesotibia!)” &lt;handwritten&gt;, “<bold>HOLOTYPE</bold> | <italic><tp:taxon-name><tp:taxon-name-part taxon-name-part-type="genus" reg="Anthobium">Anthobium</tp:taxon-name-part></tp:taxon-name></italic> | <italic><tp:taxon-name><tp:taxon-name-part taxon-name-part-type="genus" reg="Anthobium"/><tp:taxon-name-part taxon-name-part-type="species" reg="alekseevi">alekseevi</tp:taxon-name-part></tp:taxon-name></italic> sp. nov. | Shavrin A. &amp; Yamamoto S. des. 2020” &lt;red rectangular label, printed&gt; (<named-content xmlns:xlink="http://www.w3.org/1999/xlink" content-type="dwc:institutional_code" xlink:type="simple">PIN</named-content>).</p></tp:treatment-sec><tp:treatment-sec sec-type="Preservation" id="SECID0EWPAC"><title>Preservation.</title><p>The specimen is poorly visible because it is partially covered with white microbubbles, and some details of the structure of the body are not visible: head, median portion of pronotum and scutellum, ventral side of the body and abdomen (Figs <xref ref-type="fig" rid="F1">1</xref>, <xref ref-type="fig" rid="F1">2</xref>). The basal part of the abdomen ventrally is covered by left hind wing.</p><fig id="F1" position="float" orientation="portrait"><object-id xmlns:xlink="http://www.w3.org/1999/xlink" content-type="doi" xlink:type="simple">10.3897/zookeys.973.53940.figures1-4</object-id><object-id xmlns:xlink="http://www.w3.org/1999/xlink" content-type="arpha" xlink:type="simple">385CB2C9-C32C-5F91-83C3-9680E5B5E45D</object-id><label>Figures 1–4.</label><caption><p><italic><tp:taxon-name><tp:taxon-name-part taxon-name-part-type="genus" reg="Anthobium">Anthobium</tp:taxon-name-part> <tp:taxon-name-part taxon-name-part-type="species" reg="alekseevi">alekseevi</tp:taxon-name-part></tp:taxon-name></italic> sp. nov. <bold>1, 2</bold> amber specimen with inclusion <bold>3</bold> habitus, dorsal view <bold>4</bold> habitus, dorsoventral view. Scale bar: 1.0 mm (<bold>3, 4</bold>).</p></caption><graphic xmlns:xlink="http://www.w3.org/1999/xlink" xlink:href="zookeys-973-089-g001.jpg" position="float" orientation="portrait" xlink:type="simple" id="oo_459300.jpg"><uri content-type="original_file" xlink:type="simple">https://binary.pensoft.net/fig/459300</uri></graphic></fig></tp:treatment-sec><tp:treatment-sec sec-type="Locality and horizon" id="SECID0EFBAE"><title>Locality and horizon.</title><p>Baltic amber from Kaliningrad Area, westernmost Russia; mid-Eocene (ca 44 Ma; <xref ref-type="bibr" rid="B18">Wappler 2005</xref>).</p></tp:treatment-sec><tp:treatment-sec sec-type="description" id="SECID0EPBAE"><title>Description.</title><p>Measurements: maximum width of head including eyes: 1.30; length of head (from base of labrum to neck constriction along head midline in dorsal view): 0.75; ocular length: 0.40; length × width of segments III and IV of maxillary palpi: III: 0.15 × 0.10, IV: 0.30 × 0.10; length of antenna: 2.70; length of pronotum: 1.35; maximum width of pronotum: 1.75; sutural length of elytra from apex of scutellum to posterior margin of sutural angle: 2.60; length of elytron from basal to apical margin: 2.95; maximum width of elytra: 2.30; length of metatibia: 1.60; length of metatarsus: 0.80; maximum width of abdomen (at segment IV): 2.10; total length (from anterior margin of clypeus to apex of abdomen): ~5.40.</p><p>Body oblong, moderately wide, shiny (Fig. <xref ref-type="fig" rid="F1">3</xref>); body laterally as in Figures <xref ref-type="fig" rid="F2">5</xref>, <xref ref-type="fig" rid="F2">6</xref>, <xref ref-type="fig" rid="F4">9</xref>, and <xref ref-type="fig" rid="F4">10</xref>; body dorsolaterally as in Figure <xref ref-type="fig" rid="F1">4</xref>; body ventrally as in Figures <xref ref-type="fig" rid="F4">11</xref> and <xref ref-type="fig" rid="F4">12</xref>; forebody as in Figure <xref ref-type="fig" rid="F5">14</xref>. Body and antennomeres 3–11, brown; legs and mouthparts reddish-brown; antennomeres 1 and 2 yellow-brown.</p><fig id="F2" position="float" orientation="portrait"><object-id xmlns:xlink="http://www.w3.org/1999/xlink" content-type="doi" xlink:type="simple">10.3897/zookeys.973.53940.figures5-6</object-id><object-id xmlns:xlink="http://www.w3.org/1999/xlink" content-type="arpha" xlink:type="simple">55C69950-76F6-555F-B24F-FF2201533B26</object-id><label>Figures 5, 6.</label><caption><p><italic><tp:taxon-name><tp:taxon-name-part taxon-name-part-type="genus" reg="Anthobium">Anthobium</tp:taxon-name-part> <tp:taxon-name-part taxon-name-part-type="species" reg="alekseevi">alekseevi</tp:taxon-name-part></tp:taxon-name></italic> sp. nov., habitus (lateral view). Scale bar: 1.0 mm.</p></caption><graphic xmlns:xlink="http://www.w3.org/1999/xlink" xlink:href="zookeys-973-089-g002.jpg" position="float" orientation="portrait" xlink:type="simple" id="oo_459301.jpg"><uri content-type="original_file" xlink:type="simple">https://binary.pensoft.net/fig/459301</uri></graphic></fig><p>Head transverse (Figs <xref ref-type="fig" rid="F5">15</xref>, <xref ref-type="fig" rid="F5">16</xref>), 1.7 times as wide as long; anterior portion of frons with obliquely elevated supra-antennal prominences and moderately wide impressions behind them; middle portion slightly elevated, with distinct, deep, narrow dorsal tentorial pits (grooves) in front of ocelli, diagonally stretching apicad to level of middle length of eyes; basal portion with distinct, narrow impression between ocelli; postocular ridge distinct, acute, located relatively close to posterior margin of eye, if see laterally (Figs <xref ref-type="fig" rid="F2">5</xref>, <xref ref-type="fig" rid="F4">9</xref>, <xref ref-type="fig" rid="F5">18</xref>). Eyes large, convex. Ocelli large, situated at about level of postocular ridges; distance between ocelli slightly shorter than distance between ocellus and posterior margin of eye (Figs <xref ref-type="fig" rid="F5">15</xref>, <xref ref-type="fig" rid="F5">16</xref>). Labrum wide, transverse. Mentum and labium narrow, with distinctly elongate apical labial palpomere (Fig. <xref ref-type="fig" rid="F4">12</xref>). Preapical segment of maxillary palpus moderately long, 1.5 times as long as wide, and as wide as apical segment; apical segment about twice as long as preceding segment, from middle gradually narrowing toward apex (Figs <xref ref-type="fig" rid="F2">5</xref>, <xref ref-type="fig" rid="F4">11</xref>, <xref ref-type="fig" rid="F5">18</xref>). Gular sutures with shortest distance located at level of posterior third of eyes (Fig. <xref ref-type="fig" rid="F4">12</xref>). Antenna moderately short, exceeding apical third of elytra, with elongate antennomeres 5–10 and long preapical setae, antennomeres 3–11 covered by dense pubescence; basal antennomere moderately wide, 1.5 times as long as 2, antennomere 2 ovoid, about twice as long as wide and slightly shorter than 3, 3 and 4 as wide as 2, 5–7 slightly shorter than 4, 8 and 9 slightly shorter than 7, 10 distinctly shorter than 9, apical antennomere 1.6 times as long as 10, from middle gradually narrowed toward apex (Fig. <xref ref-type="fig" rid="F1">3</xref>).</p><p>Pronotum subrectangular, 1.2 times as wide as long, 1.3 times as wide as head, widest in middle, evenly rounded both anteriad and posteriad (Fig. <xref ref-type="fig" rid="F5">14</xref>); apical margin rounded, distinctly narrower than posterior margin; anterior angles widely rounded, slightly protruded anteriad; posterior angles obtuse; lateral edges bordered, without visible crenulation; disc with middle portion widely elevated, with indistinct, wide, semioval impression on mediobasal third, and lateral portions moderately wide, slightly explanate, each with deep pit in middle (Fig. <xref ref-type="fig" rid="F5">16</xref>). Laterobasal and basal portions of pronotum with dense and fine punctation (Fig. <xref ref-type="fig" rid="F1">3</xref>). Pronotal hypomeron and postcoxal process well developed; intercoxal process elongate and moderately wide; prosternum with distinct median carina (Figs <xref ref-type="fig" rid="F4">11</xref>, <xref ref-type="fig" rid="F5">18</xref>). Scutellum large and wide, with rounded apex. Metaventrite wide, convex.</p><p>Elytra convex, slightly longer than wide, about twice as long as pronotum, indistinctly widened in middle, reaching basal margin of abdominal tergite VI, with widely rounded apical margins (Fig. <xref ref-type="fig" rid="F5">17</xref>); shoulders of elytra rounded; lateral portions narrow, explanate; surface of elytra without visible elevations. Punctation sparse and moderately small, each elytron with longitudinal rows of vague serial punctures in middle (Fig. <xref ref-type="fig" rid="F1">3</xref>). Hind wings fully developed.</p><p>Legs long (Fig. <xref ref-type="fig" rid="F3">7</xref>); procoxae wide, protruding ventrad, contiguous; mesocoxae large, convex; metacoxae strongly transverse; pro-, meso-, and metatrochanter relatively narrow, elongate (Figs <xref ref-type="fig" rid="F4">11</xref>, <xref ref-type="fig" rid="F4">12</xref>); all femora widest at about middle, profemora slightly wider than meso- and metafemora; pro- and mesotibiae about as long as femora; protibiae covered with dense long setae; protarsomeres 1–5 as in Fig. <xref ref-type="fig" rid="F3">8</xref>; mesotibiae indistinctly curved in middle, inner side of each mesotibia with large and wide subtriangular, fin-shaped tooth in middle (Fig. <xref ref-type="fig" rid="F3">7</xref>, <italic>arrows</italic>); meso- and metatibiae covered by very dense, long and strong setae (including apex of tooth on each mesotibia); metatibiae with additional very long setae; metatibiae distinctly longer than metafemora, slightly widened in about middle, covered by dense, strong and long setae, with a few additional spines around apical margin; all tarsi 5-segmented, all tarsi combined shorter than tibia; tarsomeres 1–4 with long and dense lateral setation; apical tarsomere about as long as preceding three tarsomeres together; tarsal claws simple, without modifications (Fig. <xref ref-type="fig" rid="F3">7</xref>).</p><fig id="F3" position="float" orientation="portrait"><object-id xmlns:xlink="http://www.w3.org/1999/xlink" content-type="doi" xlink:type="simple">10.3897/zookeys.973.53940.figures7-8</object-id><object-id xmlns:xlink="http://www.w3.org/1999/xlink" content-type="arpha" xlink:type="simple">D2614769-5878-50FF-9D02-994C0EF7066D</object-id><label>Figures 7, 8.</label><caption><p><italic><tp:taxon-name><tp:taxon-name-part taxon-name-part-type="genus" reg="Anthobium">Anthobium</tp:taxon-name-part> <tp:taxon-name-part taxon-name-part-type="species" reg="alekseevi">alekseevi</tp:taxon-name-part></tp:taxon-name></italic> sp. nov. <bold>7</bold> legs <bold>8</bold> protarsus. Scale bars: 1.0 mm (<bold>7</bold>); 0.1 mm (<bold>8</bold>). Abbreviations: pt1–pt5 = protarsomeres 1–5.</p></caption><graphic xmlns:xlink="http://www.w3.org/1999/xlink" xlink:href="zookeys-973-089-g003.jpg" position="float" orientation="portrait" xlink:type="simple" id="oo_459302.jpg"><uri content-type="original_file" xlink:type="simple">https://binary.pensoft.net/fig/459302</uri></graphic></fig><p>Abdomen distinctly narrower than elytra (Fig. <xref ref-type="fig" rid="F5">17</xref>), from segment IV significantly narrowing apicad (Fig. <xref ref-type="fig" rid="F4">11</xref>); abdominal segment IX elongate. Abdomen ventrally as in Figures <xref ref-type="fig" rid="F4">11</xref> and <xref ref-type="fig" rid="F4">12</xref>.</p><p>Male. Protarsomeres 1–4 distinctly wide, with very long lateral setae (Fig. <xref ref-type="fig" rid="F3">8</xref>). Apical margin of abdominal tergite VIII rounded (Fig. <xref ref-type="fig" rid="F5">17</xref>). Apical margin of sternite VIII sinuate (Fig. <xref ref-type="fig" rid="F4">12</xref>).</p><p>Female unknown.</p></tp:treatment-sec><tp:treatment-sec sec-type="etymology" id="SECID0EFJAE"><title>Etymology.</title><p>Patronymic, the species is named to honor our colleague Vitalii I. Alekseev (Kaliningrad), great contributor to the knowledge of the fossil beetle fauna from Baltic amber.</p><fig id="F4" position="float" orientation="portrait"><object-id xmlns:xlink="http://www.w3.org/1999/xlink" content-type="doi" xlink:type="simple">10.3897/zookeys.973.53940.figures9-13</object-id><object-id xmlns:xlink="http://www.w3.org/1999/xlink" content-type="arpha" xlink:type="simple">E183FEBC-A7D9-5566-A1EA-F2FBF1C41B7F</object-id><label>Figures 9–13.</label><caption><p>Habitus of <italic><tp:taxon-name><tp:taxon-name-part taxon-name-part-type="genus" reg="Anthobium">Anthobium</tp:taxon-name-part> <tp:taxon-name-part taxon-name-part-type="species" reg="alekseevi">alekseevi</tp:taxon-name-part></tp:taxon-name></italic> sp. nov. <bold>9, 10</bold> lateral view <bold>11, 12</bold> ventral view <bold>13</bold> dorsal view. Scale bar: 1.0 mm.</p></caption><graphic xmlns:xlink="http://www.w3.org/1999/xlink" xlink:href="zookeys-973-089-g004.jpg" position="float" orientation="portrait" xlink:type="simple" id="oo_459303.jpg"><uri content-type="original_file" xlink:type="simple">https://binary.pensoft.net/fig/459303</uri></graphic></fig></tp:treatment-sec><tp:treatment-sec><!--Section generated to contain objects referenced in tp:taxon-treatment.--><fig id="F5" position="float" orientation="portrait"><object-id xmlns:xlink="http://www.w3.org/1999/xlink" content-type="doi" xlink:type="simple">10.3897/zookeys.973.53940.figures14-19</object-id><object-id xmlns:xlink="http://www.w3.org/1999/xlink" content-type="arpha" xlink:type="simple">4CAD8F08-FDA3-547C-948F-AFA8B2983F64</object-id><label>Figures 14–19.</label><caption><p><italic><tp:taxon-name><tp:taxon-name-part taxon-name-part-type="genus" reg="Anthobium">Anthobium</tp:taxon-name-part> <tp:taxon-name-part taxon-name-part-type="species" reg="alekseevi">alekseevi</tp:taxon-name-part></tp:taxon-name></italic> sp. nov. <bold>14</bold> forebody, dorsal view <bold>15</bold> head, apical portion of pronotum and legs, frontal view <bold>16</bold> head, pronotum and antenna, dorsal view <bold>17</bold> elytra and abdomen, dorsal view <bold>18</bold> head and thorax, lateroventral view <bold>19</bold> apical portion of elytra, abdomen and legs, posterodorsal view. Scale bar: 1.0 mm.</p></caption><graphic xmlns:xlink="http://www.w3.org/1999/xlink" xlink:href="zookeys-973-089-g005.jpg" position="float" orientation="portrait" xlink:type="simple" id="oo_459304.jpg"><uri content-type="original_file" xlink:type="simple">https://binary.pensoft.net/fig/459304</uri></graphic></fig></tp:treatment-sec><ref-list><ref id="B18"><mixed-citation xmlns:xlink="http://www.w3.org/1999/xlink" xlink:type="simple"><person-group><name name-style="western"><surname>Wappler</surname><given-names>T</given-names></name></person-group> (<year>2005</year>) <source>The age of Baltic amber: could Eckfeld resolve this problem? In: Brothers D, Mostovski M (Eds) Fossils X3, 3<sup>rd</sup> International Congress of Palaeoentomology with 2<sup>nd</sup> International Meeting on Palaeoarthropodology and 2<sup>nd</sup> World Congress on Amber and its Inclusions. Programme and Abstracts, 7<sup>th</sup> to 11<sup>th</sup> Feb 2005, Pretoria South Africa.</source><publisher-name>University of Kwazulu-Natal</publisher-name>, <publisher-loc>South African National Biodiversity Institute, Pretoria</publisher-loc>, <size units="page">53 pp</size>.</mixed-citation></ref></ref-list></tp:taxon-treatment>
